# Supplementary material for: Is It Useful to Repeat Blood Cultures in Endocarditis Patients? A Critical Appraisal
Source: Diagnostics (Basel). 2024 Jul 22;14(14):1578. doi: 10.3390/diagnostics14141578 (PMC11276044; doi:10.3390/diagnostics14141578)
Supplement: Supplementary file 1 [file diagnostics-14-01578-s001.zip]

Archive with 1 entries (1 files):
- diagnostics-3048324-supplementary.pdf
